# Supplementary material for: What Do People Know about Food, Nutrition and Health?—General Nutrition Knowledge in the Austrian Population
Source: Nutrients. 2022 Nov 9;14(22):4729. doi: 10.3390/nu14224729 (PMC9692599; doi:10.3390/nu14224729)
Supplement: Supplementary file 1 [file nutrients-14-04729-s001.zip]

Archive with 1 entries (1 files):
- nutrients-2009805-Supplementary.pdf
